# Supplementary material for: Comprehensive Knowledge and Preparedness among Dental Community to Confront COVID-19—A Multicentric Cross-Sectional Study
Source: Int J Environ Res Public Health. 2021 Dec 25;19(1):210. doi: 10.3390/ijerph19010210 (PMC8751054; doi:10.3390/ijerph19010210)
Supplement: Supplementary file 1 [file ijerph-19-00210-s001.zip]

Archive with 1 entries (1 files):
- ijerph-1501126-supplementary.pdf
